# Supplementary material for: Mechanically Optimize T Cells Activation by Spiky Nanomotors
Source: Front Bioeng Biotechnol. 2022 Feb 22;10:844091. doi: 10.3389/fbioe.2022.844091 (PMC8902353; doi:10.3389/fbioe.2022.844091)
Supplement: Supplementary file 3 [file DataSheet2.ZIP]

Archive with 5 entries (5 files):
- Video1.avi
- Video2.avi
- Video3.avi
- Video4.avi
- Video5.avi
